# Supplementary material for: Plasma metabolic profile reveals signatures of maternal health during gestational hypertension and preeclampsia without and with severe features
Source: PLoS One. 2024 Nov 26;19(11):e0314053. doi: 10.1371/journal.pone.0314053 (PMC11594399; doi:10.1371/journal.pone.0314053)
Supplement: S1 Table — (XLSX) [file pone.0314053.s008.xlsx]

## Sheet: HP
Sample	Age	Primiparous	BMI	GAS	SBP	DBP	HR	GAD	NB weight	APGAR 1	APGAR 2	METABOLITES	Formate	Histidine	Glucose	Lactate	2.996	N,N-dimethylglycine	Citrate	Glutamine	3-hydroxybutyrate	Acetone	N-acetylglycoproteins	Acetate	Alanine	Leucine	Valine	Isoleucine	Creatine	Creatinine	Tyrosine
HP_01	24	N	27.9687	35	110	70	80	40	3295	9	10		713264	2.08452e+06	5.52603e+07	8.04744e+06	1.30596e+07	3.60085e+06	5.08106e+06	1.35607e+07	3.99797e+06	8.30601e+06	1.90714e+08	7.84422e+06	2.76424e+07	7.4582e+06	1.43598e+07	2.62589e+07	0.085	0.1125	0.1046
HP_02	36	N	17.9884	34	100	70	86	39	2990	10	10		734505	2.34134e+06	2.83498e+07	8.1574e+06	1.13504e+07	3.15909e+06	5.13836e+06	1.39061e+07	3.21279e+06	4.47389e+06	1.19263e+08	6.5543e+06	1.71231e+07	5.7307e+06	1.138e+07	17433093	0.06	0.0791	0.0757
HP_03	23	Y	36.4525	37	140	90	80	39	3590	9	10		644064	2.27054e+06	4.34164e+07	1.6997e+07	1.01689e+07	3.58541e+06	6.49751e+06	1.30176e+07	3.07268e+06	4.83509e+06	1.19208e+08	7.59615e+06	2.1379e+07	3694164	9.811e+06	1.58903e+07	0.0979	0.0608	0.0685
HP_04	20	Y	26.2336	37	100	70	80	42	3725	9	10		759996	2.77443e+06	4.2975e+07	1.00754e+07	1.19235e+07	3.2468e+06	5.38298e+06	1.24706e+07	3.39829e+06	5.39501e+06	1.41279e+08	8.08837e+06	2.53359e+07	4.60071e+06	1.25184e+07	1.93188e+07	0.0933	0.0578	0.0744
HP_05	18	Y	22.231	38	110	70	88	38	2720	10	10		558268	2.35798e+06	3.169e+07	1.14961e+07	1.07208e+07	3.60941e+06	5.29072e+06	1.6716e+07	3.03558e+06	7.42892e+06	2.15748e+08	5.63774e+06	2.39285e+07	5.3307e+06	1.16047e+07	2.14603e+07	0.0557	0.066	0.047
HP_06	24	N	30.7805	37	120	80	84	37	2780	10	10		1.27793e+06	2.44581e+06	2.98134e+07	9.74771e+06	1.3943e+07	3.85604e+06	5.40193e+06	1.26709e+07	3.80918e+06	5.32624e+06	1.20125e+08	8.73091e+06	2.50139e+07	5.80757e+06	1.61037e+07	2.25355e+07	0.0178	0.014	0.0204
HP_07	32	N	27.86	36	118	68	78	39	2775	9	10		536619	2.47593e+06	55339885	1.34946e+07	1.07578e+07	3.33384e+06	4.65233e+06	1.55635e+07	2.86065e+06	7.46907e+06	1.82361e+08	6.09335e+06	2.47548e+07	5.50695e+06	1.13366e+07	1.99792e+07	0.0554	0.0664	0.0333
HP_08	17	Y	24.2031	34	110	80	84	38	3330	8	10		659455	2.25545e+06	3.29512e+07	5.52243e+06	1.30528e+07	3.81935e+06	5.25366e+06	1.69307e+07	4.20715e+06	7.87975e+06	1.53831e+08	7.51669e+06	2.01874e+07	5.37087e+06	1.31473e+07	2.12613e+07	0.0788	0.0978	0.0856
HP_09	30	N	28.3768	33	100	70	70	37	3140	9	10		600330	2.24744e+06	3.43767e+07	6.21014e+06	1.09777e+07	5.37515e+06	4.89197e+06	1.35542e+07	2.86547e+06	5.65326e+06	1.34146e+08	5.57226e+06	1.63999e+07	4.76515e+06	1.18273e+07	1.8553e+07	0.0784	0.075	0.0486
HP_10	19	Y	21.7784	36	100	70	80	40	2880	9	10		806607	2.47623e+06	30444096	8.89272e+06	1.13648e+07	3.15849e+06	5.73031e+06	1.48707e+07	3.74869e+06	5.26226e+06	1.12102e+08	6.05572e+06	1.94467e+07	3611746	1.08292e+07	1.56635e+07	0.0423	0.0344	0.0273
HP_11	24	N	30.7071	38	100	70	80	38	2955	10	10		860674	2.38149e+06	5.32552e+07	1.38443e+07	1.20245e+07	4748450	6.03369e+06	1.47187e+07	3.01298e+06	7.19551e+06	2.10811e+08	5.20614e+06	2.32171e+07	3.60842e+06	9.69899e+06	1.78234e+07	0.0448	0.0401	0.0256
HP_12	26	Y	23.9838	36	100	60	80	39	3600	7	9		1.00332e+06	2.28239e+06	3.47986e+07	8.25599e+06	1.04509e+07	3.73484e+06	6.22963e+06	1.50932e+07	2.9156e+06	5.34737e+06	1.54113e+08	4.10613e+06	2.0736e+07	3.75379e+06	1.09542e+07	1.75117e+07	0.0705	0.0593	0.0577
HP_13	26	Y	22.5161	37	128	90	88	40	2720	7	10		618706	2.80086e+06	3.83612e+07	8.94322e+06	1.27405e+07	3.94668e+06	7.17571e+06	1.905e+07	4.24127e+06	8.8133e+06	1.50099e+08	6.86248e+06	2.65228e+07	5.21304e+06	1.32542e+07	2.09885e+07	0.0321	0.0557	0.0386
HP_14	32	N	29.0625	37	110	70	80	41	3670	8	10		860453	3.40215e+06	3.78678e+07	2.04648e+07	1.33524e+07	4.03663e+06	6.38977e+06	1.42076e+07	3.8743e+06	8.83244e+06	1.49222e+08	7.71934e+06	2.74301e+07	5.89667e+06	1.36541e+07	2.12742e+07	0.0844	0.075	0.0593
HP_15	23	N	24.4593	37	130	80	80	37	3315	9	10		946565	2.74927e+06	3.41135e+07	1.21847e+07	1.35245e+07	4.19708e+06	7.04992e+06	1.61983e+07	4.22117e+06	7.20926e+06	1.145e+08	9.4103e+06	2.32799e+07	4.85505e+06	1.18336e+07	2.0133e+07	0.0707	0.0781	0.0577
HP_16	26	N	31.4545	38	110	70	86	39	3431	9	10		871914	3.08305e+06	4.75261e+07	2.44829e+07	1.31586e+07	4.33481e+06	7.49264e+06	1.41431e+07	4.03205e+06	8.40402e+06	149420550	1.06928e+07	2.24477e+07	4.50329e+06	1.13564e+07	2.26536e+07	0.0608	0.0525	0.039
HP_17	18	Y	22.9687	37	100	70	80	42	3880	9	10		910991	2.82073e+06	3.58721e+07	1.09355e+07	1.35162e+07	4.05828e+06	6.84737e+06	1.23799e+07	4.11796e+06	9.97947e+06	1.55992e+08	8.92922e+06	2.50184e+07	5.0548e+06	1.20941e+07	2.19726e+07	0.0838	0.0563	0.0517
HP_18	23	N	37.8226	38	130	80	82	40	3605	10	10		537220	2.36813e+06	4.76547e+07	1.76278e+07	1.15271e+07	3.62618e+06	6.37798e+06	1.48257e+07	3.8939e+06	8.23116e+06	1.7369e+08	9.41635e+06	2.73244e+07	5.64541e+06	1.39022e+07	2.10397e+07	0.0564	0.0684	0.048
HP_19	20	Y	25.8478	38	110	70	70	42	3275	10	10		763949	2.80271e+06	4.19374e+07	1.42822e+07	1.26123e+07	4.281e+06	6.10893e+06	1.81803e+07	3.73669e+06	6.75776e+06	1.46099e+08	9.48745e+06	3.19866e+07	7.1045e+06	1.60869e+07	2.35471e+07	0.0956	0.0609	0.0636
HP_20	21	Y	19.2908	38	100	70	80	39	2905	9	10		769615	3.08504e+06	3.95013e+07	8.07991e+06	1.42758e+07	4.37178e+06	8.46994e+06	1.38513e+07	4.27651e+06	9.14689e+06	2.00681e+08	8.07365e+06	2.57405e+07	4.44811e+06	9.90373e+06	2.07492e+07	0.0785	0.0855	0.0365
HP_21	29	Y	29.5687	36	90	60	80	39	2555	10	10		1.16735e+06	2.55917e+06	4.08725e+07	1.15796e+07	1.51872e+07	4.58587e+06	6.60844e+06	9.39591e+06	4.09131e+06	8.13735e+06	1.141e+08	9.97947e+06	2.63387e+07	4999219	1.34303e+07	1.78452e+07	0.087	0.0893	0.0864
HP_22	23	N	30.3307	38	120	80	84	39	3465	10	10		1.05493e+06	2.96221e+06	4.04059e+07	1.38966e+07	1.3771e+07	4.42005e+06	7.67564e+06	1.63946e+07	4.11641e+06	9.18242e+06	1.55372e+08	9.41473e+06	3.14692e+07	4.55451e+06	1.30187e+07	2.13889e+07	0.086	0.0444	0.0413
HP_23	40	N	27.848	35	110	70	80	40	3120	9	10		1.01099e+06	2.49337e+06	3.87106e+07	9.45212e+06	1.38794e+07	4.48822e+06	7.23445e+06	1.31678e+07	4.36202e+06	7750284	124658288	7.59266e+06	2.42578e+07	4.67464e+06	1.20647e+07	1.85853e+07	0.0824	0.0588	0.0572
HP_24	31	N	30.3015	38	116	82	95	39	3100	8	10		637762	3.46843e+06	3.57359e+07	9.50928e+06	1.35652e+07	4.26644e+06	7.73969e+06	1.43356e+07	5.64327e+06	1.51707e+07	1.37006e+08	7.76289e+06	2.07052e+07	4.8563e+06	1.17387e+07	1.98593e+07	0.0634	0.0675	0.0509
HP_25	30	Y	27.4885	39	100	60	80	41	3780	8	9		1.11778e+06	3.77084e+06	4.29137e+07	2.11242e+07	1.37577e+07	3.76636e+06	9.08377e+06	1.85299e+07	4.71312e+06	7.99185e+06	1.73131e+08	9.61624e+06	3.53003e+07	5.6354e+06	1.55204e+07	2.51714e+07	0.1448	0.1552	0.1179
HP_26	26	N	31.4545	38	110	70	86	40	3721	8	10		886434	2.36133e+06	3.83021e+07	8.70156e+06	1.2347e+07	4.98772e+06	6.47016e+06	1.83747e+07	5.07859e+06	1.69877e+07	144475399	8.28721e+06	2.0261e+07	5.27156e+06	1.19812e+07	1.90454e+07	0.0799	0.0621	0.0494
HP_27	30	Y	32.0329	37	130	80	72	42	3415	7	9		1.31585e+06	2.67888e+06	2.97729e+07	2.59142e+07	9.56781e+06	3.22042e+06	4.20941e+06	2.99991e+07	4.47399e+06	8.19209e+06	1.53547e+08	6.70429e+06	3.35306e+07	5.68382e+06	1.33566e+07	2.13696e+07	0.0788	0.0621	0.0517
HP_28	18	Y	23.8123	31	90	50	78	38	2980	8	10		627730	2.45376e+06	3.46033e+07	7.59126e+06	1.20812e+07	3.70407e+06	6.44502e+06	1.54575e+07	3.64223e+06	5.71764e+06	1.3844e+08	4.90696e+06	1.95397e+07	4.05032e+06	1.01053e+07	1.77777e+07	0.0537	0.0531	0.0437
HP_29	21	Y	26.7769	38	100	60	72	40	2725	10	10		983174	2.87002e+06	3.46381e+07	7.94052e+06	1.40882e+07	4.31691e+06	6.7082e+06	1.20313e+07	3.8623e+06	9.10919e+06	1.20925e+08	7.69684e+06	2.04084e+07	4.92832e+06	1.50376e+07	2.02751e+07	0.1064	0.0536	0.0352
HP_30	17	Y	28.915	37	110	70	80	40	3231	9	10		908852	2.8351e+06	5.44715e+07	2.3522e+07	1.50813e+07	5.34298e+06	8.38264e+06	2.0645e+07	4.37017e+06	7.57479e+06	1.735e+08	8.97215e+06	3.3205e+07	6.35685e+06	1.6163e+07	2.36121e+07	0.1008	0.0587	0.0468
HP_31	26	Y	23.1405	36	90	60	88	38	2740	8	10		1.08599e+06	3.30885e+06	4.06532e+07	1.68737e+07	1.14228e+07	2.95266e+06	4.76732e+06	2.49141e+07	5.38845e+06	5.84176e+06	1.4621e+08	5.30911e+06	3.39002e+07	5.26567e+06	1.38267e+07	2.66292e+07	0.1771	0.1862	0.1324
HP_32	23	N	33.9289	37	120	80	86	40	3175	9	10		886919	2.48758e+06	2.61716e+07	1.40686e+07	1.12415e+07	2.97635e+06	5.2188e+06	1.25767e+07	3.00852e+06	6.8431e+06	1.22488e+08	8.11063e+06	2.047e+07	4.48751e+06	1.12765e+07	1.6681e+07	0.0867	0.0792	0.0636
HP_33	21	Y	26.892	36	110	70	80	39	2790	9	10		565060	2.5983e+06	2.84501e+07	1.1629e+07	1.06035e+07	3.53515e+06	5.54735e+06	1.14415e+07	3.13462e+06	9.47166e+06	1.28098e+08	5.93851e+06	1.55708e+07	2.83779e+06	8.67543e+06	1.57866e+07	0.0528	0.0574	0.0524
HP_34	13	Y	24.6875	38	100	60	80	40	3450	9	10		1.23368e+06	2.8393e+06	35730698	1.49766e+07	1.41624e+07	4.07464e+06	7.17714e+06	1.16485e+07	4.12009e+06	7.01992e+06	1.23828e+08	8.11319e+06	2.3382e+07	4.10285e+06	1.21457e+07	1.8849e+07	0.0702	0.0454	0.0515
HP_35	26	Y	34.1422	37	110	80	78	38	4060	8	10		1.23312e+06	2.38629e+06	3.08137e+07	3.3153e+07	9.19778e+06	2.36981e+06	4.94372e+06	1.4988e+07	5.178e+06	9.74389e+06	1.17178e+08	7.37872e+06	2.99196e+07	5.77202e+06	1.96009e+07	3.12001e+07	0.1533	0.1828	0.1352
HP_36	25	N	24.9403	36	100	60	80	39	3275	9	10		1.23125e+06	4.01647e+06	4.35113e+07	1.48725e+07	1.10568e+07	2.96715e+06	3.77082e+06	2.17417e+07	6.0076e+06	6.47303e+06	1.74169e+08	9.31523e+06	4.42278e+07	5.81929e+06	1.45111e+07	3.06815e+07	0.0888	0.1835	0.0839

## Sheet: GH
Sample	GAS	Age	Primiparous	BMI	SBP	DBP	HR	HB	HT	WBC	Platelets	Na+	K+	Urea	AST	Creatinine	24 h Pr	BIL TOT	BIL DIR	GAD	NB weight	APGAR 1	APGAR 2	METABOLITES	Formate	Histidine	Glucose	Lactate	2.996	N,N-dimethylglycine	Citrate	Glutamine	3-hydroxybutyrate	Acetone	N-acetylglycoproteins	Acetate	Alanine	Leucine	Valine	Isoleucine	Creatine	Creatinine	Tyrosine
GH_01	40	37	Y	28.6726	140	90	82	12.1	37	6.7	131	139.9	3.7	11	19	0.5	120.96	0.32	0.13	41	3485	8	10		454614	2.35264e+06	2.99074e+07	1.25264e+07	1.17939e+07	4.09366e+06	5.86803e+06	1.36619e+07	4.795e+06	9.85382e+06	1.48048e+08	6.33873e+06	1.92212e+07	5705157	1.12954e+07	2.06421e+07	0.0754	0.0614	0.0541
GH_02	38	16	Y	27.8876	140	100	89	12.1	37	11.4	228	138.8	4.1	9	19	0.6	59	0.59	0.17	39	4235	7	9		831801	2.27713e+06	3.29341e+07	8.53432e+06	1.10679e+07	3.63462e+06	5.62971e+06	1.54053e+07	3.36488e+06	4.23327e+06	1.19922e+08	8.19883e+06	1.87915e+07	4.12158e+06	9.83293e+06	16119342	0.0409	0.0546	0.0514
GH_03	37	20	N	39.6771	110	70	92	11.3	35	8.5	223	135.8	4.6	15	15	0.6	166.4	0.56	0.16	39	3885	10	10		1208345	2.54313e+06	3.27864e+07	8.13656e+06	1.68959e+07	4.70079e+06	6.88413e+06	1.32739e+07	5.34022e+06	7.20187e+06	1.07091e+08	8.70222e+06	2.29625e+07	4.99579e+06	1.21125e+07	2.22597e+07	0.0345	0.0378	0.035
GH_04	37	26	N	36.2162	144	102	80	10.1	32	15.5	393	136	4.6	14	16	0.6	NDUD	0.43	0.13	39	2705	8	9		1.14356e+06	3045895	3.90251e+07	8.81093e+06	1.39123e+07	4.7014e+06	6.75709e+06	1.56112e+07	4040734	5.8582e+06	1.31303e+08	8.83047e+06	24731236	5.07327e+06	1.35677e+07	2.08212e+07	0.0492	0.0354	0.0283
GH_05	36	23	N	28.6917	130	80	80	11.5	34	8.1	246	139.2	4.5	13	14	0.5	165	0.27	0.11	38	2915	9	10		717087	2.75365e+06	3.83796e+07	1.219e+07	1.27541e+07	4.18533e+06	6.48381e+06	2.07271e+07	4131249	3848554	1.41908e+08	7.79813e+06	3.23185e+07	4.35887e+06	1.07552e+07	1.76001e+07	0.0966	0.065	0.0501
GH_06	37	32	N	35.625	110	70	90	12.3	37	13.3	189	137.6	3.7	13	10	0.5	NDUD	0.22	0.12	38	3285	10	10		842576	2.18994e+06	45500300	1.69601e+07	1.33557e+07	4.49622e+06	5.42243e+06	1.57906e+07	3.8117e+06	6951437	1.40037e+08	1.12826e+07	3.06959e+07	7.35744e+06	1.42226e+07	2.13215e+07	0.0314	0.0135	0.0207
GH_07	34	28	N	30.0621	140	100	76	10.5	33	9.7	225	139.3	3.7	12	12	0.8	110	0.39	0.16	37	2750	10	10		664637	2.19369e+06	5.33585e+07	3.813e+07	1.25205e+07	4.15865e+06	6.45058e+06	1.40908e+07	4.29675e+06	9.1534e+06	1.69356e+08	1.38133e+07	3.24171e+07	7.48528e+06	1.80985e+07	2.8111e+07	0.1099	0.0758	0.0707
GH_08	38	28	N	29.5398	130	70	90	13.8	41	9.6	205	137	4.3	6	18	0.6	162	0.36	0.13	39	2875	9	10		1.11471e+06	2.71695e+06	3.36677e+07	9.78963e+06	1.26659e+07	3.84304e+06	7.30384e+06	1.43653e+07	4.15097e+06	7.0729e+06	1.06159e+08	8.57779e+06	1.97329e+07	4.76034e+06	1.31732e+07	1.85056e+07	0.0643	0.0564	0.0491
GH_09	39	22	Y	49.2734	150	80	70	12.6	38	8	264	147	4.7	14	10	0.7	NDUD	0.375	0.13	39	3430	8	10		973036	2.63442e+06	4.652e+07	1.60303e+07	1.28513e+07	4.57813e+06	8383450	1.67832e+07	4.03572e+06	6.04035e+06	1.49917e+08	9.13155e+06	2.48068e+07	4.16463e+06	12867668	1.88618e+07	0.042	0.0562	0.0312
GH_10	36	18	Y	28.0843	132	94	86	12.7	38	11.8	242	141	3.4	6	20	0.5	NDUD	0.49	0.17	40	3020	6	10		826383	2.82513e+06	3.24439e+07	1.17813e+07	1.22416e+07	4.35054e+06	6.20464e+06	1.52096e+07	3.62318e+06	5.69208e+06	123897847	7.96724e+06	2.33357e+07	5.10675e+06	1.24026e+07	2.11127e+07	0.0887	0.0542	0.0591
GH_11	39	24	Y	35.2843	136	90	88	15.7	47	14.9	265	142	3.9	11	8	0.6	NDUD	0.23	0.14	39	3315	9	10		1.50614e+06	2.62774e+06	3.1318e+07	2.24447e+07	1.18203e+07	3.598e+06	5.97192e+06	1.37424e+07	3.60467e+06	4.21413e+06	125569786	1.16637e+07	2.28737e+07	4.24275e+06	1.06466e+07	18541042	0.0669	0.0417	0.0395
GH_12	39	29	N	26.733	140	90	70	11.4	34	8.8	308	136.1	4.4	7	17	0.7	NDUD	0.39	0.18	39	3090	10	10		909129	2.83566e+06	35409057	1.1324e+07	1.32552e+07	4913703	7.64789e+06	1.96223e+07	6.98842e+06	13135073	1.37146e+08	7.72747e+06	2.28469e+07	4.3747e+06	1.153e+07	18414337	0.0327	0.0371	0.0249
GH_13	39	24	Y	42.1875	122	80	80	12	37	9.4	130	139	4.3	9	13	0.6	NDUD	0.25	0.09	40	3530	1	7		754581	3.44165e+06	3.17552e+07	1.49238e+07	1.48504e+07	4.16202e+06	8.92687e+06	2.02984e+07	9.61438e+06	1.96302e+07	1.24401e+08	8.67983e+06	2.18795e+07	5.05795e+06	1.36013e+07	2.10807e+07	0.0827	0.0727	0.0681
GH_14	40	29	Y	39.1911	130	80	70	13	41	10.5	258	138	4	14	13	0.7	199.04	0.33	0.11	40	2910	8	10		1.43794e+06	2.46993e+06	4.58392e+07	1.67506e+07	1.26302e+07	4.8913e+06	7.26607e+06	1.21293e+07	4.16633e+06	6.68279e+06	1.06521e+08	1.07137e+07	1.84858e+07	4.71979e+06	1.28759e+07	1.95507e+07	0.0798	0.0838	0.0601
GH_15	39	22	N	29.3333	120	80	100	14.4	43	9.4	178	138	3.9	9	15	0.5	NDUD	0.75	0.24	42	3335	8	10		642370	2.71264e+06	3.72229e+07	1.06396e+07	1.24856e+07	3.8798e+06	5.94753e+06	1.42485e+07	3.36372e+06	3.87125e+06	1.26923e+08	6.65975e+06	2.51452e+07	5.05475e+06	1.39666e+07	1.98126e+07	0.0484	0.0335	0.0346
GH_16	38	29	Y	33.1451	120	70	80	13.4	39	13	183	138	4.3	12	15	0.7	NDUD	0.31	0.11	38	2740	9	10		957855	3.20354e+06	4.9564e+07	1.04634e+07	1.42066e+07	4.73487e+06	7.87035e+06	2.11753e+07	4.46195e+06	4.85908e+06	1.62361e+08	8.06098e+06	2.36512e+07	6.41902e+06	1.89576e+07	2.69423e+07	0.043	0.0411	0.0332
GH_17	37	32	N	32.2464	136	78	84	13.9	44	11.3	227	139.3	4.062	MD	14	0.6	NDUD	0.375	0.13	37	3000	2	10		860982	3.52991e+06	4.11203e+07	1.21444e+07	1.39299e+07	4.72471e+06	8.17252e+06	1.98303e+07	4.70077e+06	5.92792e+06	1.54991e+08	1.02505e+07	2.66978e+07	4.39917e+06	1.30792e+07	2.16344e+07	0.0587	0.0462	0.0324
GH_18	35	16	Y	44.092	120	70	82	11.3	35	10.1	238	138	3.8	12	14	0.6	245.21	0.49	0.15	38	3850	9	10		687512	2.51321e+06	5.16856e+07	1.44804e+07	1.32602e+07	4.42442e+06	7.09684e+06	1.45331e+07	3.93338e+06	5.55192e+06	1.27662e+08	7.86302e+06	2.19558e+07	4.43973e+06	1.38482e+07	1.78142e+07	0.0871	0.0668	0.0539
GH_19	30	23	Y	41.3816	120	70	80	12.8	39	11.2	234	137	4	13	19	0.6	165.2	0.77	0.35	42	3730	9	10		911240	2.65833e+06	40791838	1.59114e+07	1.34753e+07	4.80463e+06	7454536	1.54333e+07	4.07331e+06	4.24836e+06	131199098	8.08148e+06	2.68547e+07	4.16844e+06	1.11009e+07	1.50956e+07	0.0587	0.0417	0.0277
GH_20	39	29	N	25.5656	130	90	84	11.7	37	7.8	254	139	3.7	10	14	0.5	134.1	0.32	0.12	38	2590	10	10		1.2535e+06	2.32394e+06	3.5445e+07	1.14913e+07	1.35966e+07	4.7634e+06	6.1656e+06	1.08559e+07	3.98115e+06	5.42027e+06	1.13127e+08	9.75803e+06	2.51028e+07	5.4829e+06	1.25211e+07	1.92847e+07	0.0691	0.0619	0.076
GH_21	39	32	Y	36.1606	130	80	92	12.3	37	8.9	166	135.7	3.9	9	13	0.4	NDUD	0.3	0.11	40	4070	8	10		1.03118e+06	3.22447e+06	2.98584e+07	1.69795e+07	1.46808e+07	5.06341e+06	7.5223e+06	1.79343e+07	4.37929e+06	5.92402e+06	1.49667e+08	8.27562e+06	2.54428e+07	4.83733e+06	1.28904e+07	2.1696e+07	0.0809	0.0529	0.0652
GH_22	36	30	N	42.0961	120	80	80	13	39	9	265	139.3	4.062	15	17	0.7	NDUD	0.23	0.12	38	3145	2	10		1.0867e+06	4.57607e+06	5.68052e+07	1.47356e+07	1.47291e+07	4.56055e+06	7.91474e+06	1.36554e+07	4.23124e+06	5.58467e+06	1.50221e+08	8.63576e+06	2.33622e+07	4.35555e+06	1.40535e+07	1.92553e+07	0.0849	0.064	0.0631
GH_23	36	40	N	45.8273	160	100	80	11.9	36	7.8	253	142.1	4.5	15	14	0.5	NDUD	0.35	0.13	39	3380	9	10		904423	2.84889e+06	4.93633e+07	1.17217e+07	1.34617e+07	4.27573e+06	7.06473e+06	1.5838e+07	3.87865e+06	9.6093e+06	1.31036e+08	7.66415e+06	2.35603e+07	6.19387e+06	1.87888e+07	2.343e+07	0.1396	0.085	0.092
GH_24	33	28	N	41.2263	130	90	80	14.1	42	17.5	275	143	4.8	26	16	0.7	NDUD	0.26	0.12	38	2530	0	7		998372	3.78453e+06	5.21884e+07	2.03046e+07	1.58653e+07	4.78033e+06	8.55328e+06	1.75871e+07	4.71615e+06	7.35402e+06	1.7165e+08	8.60131e+06	3.13456e+07	5.83948e+06	1.76334e+07	2.55837e+07	0.0827	0.0363	0.0402
GH_25	39	34	N	36.7062	140	88	80	9.7	30	7.1	192	138.7	3.3	12	13	0.4	NDUD	0.53	0.18	39	3790	2	9		947278	3.22825e+06	5.30762e+07	1.23494e+07	1.2488e+07	4.12339e+06	8.15958e+06	1.63945e+07	3.93649e+06	8.55847e+06	1.39341e+08	7.15868e+06	2.28375e+07	4.66004e+06	1.25317e+07	21531490	0.1418	0.0711	0.062
GH_28	41	33	N	33.3272	136	92	76	13.1	40	6.9	178	133	4.2	10	22	0.6	122.36	0.42	0.15	41	3310	9	10		953048	3.24705e+06	4.03918e+07	1.01033e+07	1.2563e+07	4.50068e+06	7.22173e+06	2.1028e+07	3.71771e+06	8.25419e+06	1.86407e+08	5.8068e+06	2.79284e+07	5.00107e+06	1.47091e+07	2.53629e+07	0.0731	0.0698	0.0568
GH_29	39	18	Y	35.9623	120	80	80	12.6	36	9.6	194	148.5	4.5	16	16	0.6	79.54	0.38	0.12	40	3035	9	9		894253	3.36498e+06	3.36392e+07	1.13484e+07	1.43725e+07	4.31002e+06	9.41863e+06	1.84054e+07	7.76824e+06	1.39946e+07	1.38945e+08	6.15586e+06	1.87725e+07	3.87639e+06	1.12839e+07	2.13266e+07	0.0676	0.0651	0.457
GH_30	37	18	Y	28.2697	120	80	80	10.4	32	10.1	232	139	4	10	20	0.6	NDUD	0.23	0.09	39	3815	9	10		793361	3.05482e+06	3.5344e+07	7.33625e+06	1.27893e+07	4.48285e+06	7.21953e+06	1.90055e+07	3.8843e+06	7.53395e+06	1.28647e+08	6.2147e+06	2.70904e+07	3539400	1.17114e+07	1.66334e+07	0.0722	0.0663	0.0558
GH_31	42	21	Y	50.6968	130	90	80	12.2	36	7.7	219	135	4.2	15	8	0.6	160.95	0.44	0.17	42	3335	8	10		1.08285e+06	2.64845e+06	4.43084e+07	1.69965e+07	1.2252e+07	3.66068e+06	6.68149e+06	1.49693e+07	4.10282e+06	6.86085e+06	1.0818e+08	8.4218e+06	2.2958e+07	3.69823e+06	1.31093e+07	1.70205e+07	0.0819	0.0679	0.0614
GH_32	37	37	N	30.7125	142	90	82	14.1	42	11.6	210	139.7	4.6	13	20	0.5	72.76	0.44	0.18	39	3565	9	10		978247	3.69366e+06	5.06587e+07	9.86291e+06	1.18903e+07	4.08211e+06	7338105	2.14348e+07	3.81086e+06	1.03513e+07	2.15385e+08	6.38047e+06	32043075	6.69006e+06	1.69397e+07	3.01502e+07	0.0388	0.0337	0.0352
GH_33	39	22	N	38.2183	125	80	80	13.9	42	10.3	276	136	4	16	22	0.6	NDUD	0.48	0.19	39	2960	10	10		816074	3.32364e+06	2.89678e+07	1.41339e+07	1.47516e+07	4.35737e+06	1.00062e+07	1.86353e+07	8252494	1.36812e+07	1.20602e+08	7.70343e+06	2.21877e+07	4.10343e+06	1.23794e+07	2.17744e+07	0.0429	0.0345	0.0366
GH_34	31	27	N	44.0089	120	90	80	10.9	32	6.3	254	135	4.2	14	24	0.6	NDUD	0.3	0.15	41	3255	6	9		733689	3.07844e+06	5.21566e+07	1.60818e+07	1.34739e+07	4082033	9.73494e+06	1.59332e+07	4.74217e+06	6.86123e+06	1.37234e+08	7.2576e+06	2.45503e+07	3.47964e+06	9.65116e+06	1.71648e+07	0.027	0.0364	0.025
GH_35	34	29	N	39.334	110	70	70	13.2	39	11	344	138.8	3.9	18	10	0.5	235.75	0.25	0.13	36	1620	2	9		969973	3.25154e+06	4.06281e+07	9.84889e+06	1.44065e+07	3.68389e+06	7.91218e+06	1.14923e+07	4.20143e+06	6.94655e+06	1.36715e+08	8.47863e+06	1.98015e+07	4.32519e+06	1.28899e+07	2.01188e+07	0.1049	0.0558	0.052
GH_36	38	17	Y	24.2031	120	70	80	11.4	34	8.7	112	136.5	3.6	18	14	0.6	117.25	0.4	0.15	38	3330	8	10		915927	2.40506e+06	4.14814e+07	8.87487e+06	1.32377e+07	4.34575e+06	6.76592e+06	1.44248e+07	3.8715e+06	9.80711e+06	122539049	9.13866e+06	2.08802e+07	3.8051e+06	1.08803e+07	1.64952e+07	0.0784	0.0842	0.054
GH_37	30	24	N	38.0853	120	80	80	12.1	37	8.6	120	139.3	4.062	MD	MD	0.6	NDUD	0.375	0.13	42	3120	9	10		926282	2.5682e+06	3.24953e+07	6.84465e+06	1.19455e+07	3.35923e+06	6.31796e+06	1.42521e+07	5.28488e+06	1.48038e+07	1.0618e+08	6.36491e+06	1.60463e+07	4.08756e+06	1.15768e+07	1.68878e+07	0.1103	0.0655	0.0428
GH_38	36	18	Y	30.4001	110	80	80	13.3	41	10.6	346	136.9	4.3	15	18	0.6	185.6	0.375	0.13	38	2795	9	10		1.00342e+06	2.40702e+06	3.48516e+07	9.7202e+06	1.25552e+07	4.09384e+06	7.11843e+06	1.68476e+07	3.86478e+06	8.04117e+06	1.22493e+08	6.74813e+06	1.97706e+07	3.52928e+06	1.07539e+07	1.59267e+07	0.0393	0.032	0.0202
GH_39	29	21	Y	34.3546	160	100	80	11.3	34	17.3	214	140	3.8	7	14	0.6	NDUD	0.375	0.13	42	2965	8	9		1.11327e+06	2.29446e+06	29969956	7.04687e+06	1.28617e+07	3.99038e+06	6.59921e+06	9.78775e+06	3.75427e+06	7.21775e+06	1.00484e+08	5069649	1.63247e+07	3.26298e+06	9.88996e+06	1.46498e+07	0.0729	0.05	0.0448
GH_40	37	MD	N	40.5142	120	80	86	11.7	35	8.7	239	151	4.2	13	9	0.6	NDUD	0.23	0.1	40	3780	10	10		803542	2.66951e+06	5.53845e+07	1.27862e+07	1.15592e+07	4.08448e+06	6.91087e+06	1.63911e+07	3.4199e+06	8.48231e+06	1.5917e+08	7.44855e+06	2.22227e+07	5.76291e+06	1.5421e+07	2.11891e+07	0.0792	0.0542	0.0413
GH_41	38	25	N	48.6111	130	70	88	14.7	43	4.7	171	144.3	4.2	10	18	0.75	NDUD	0.61	0.22	39	3690	9	10		878466	3.17779e+06	5.10825e+07	1.91674e+07	1.26963e+07	5.58445e+06	9.2638e+06	1.58813e+07	4.89689e+06	7.4532e+06	1.39627e+08	7.44475e+06	2.48995e+07	3.63061e+06	1.05679e+07	1.93304e+07	0.0861	0.0811	0.0347
GH_42	25	23	N	31.9531	130	70	90	11.3	35	9.8	265	139.8	3.5	15	15	0.64	NDUD	0.37	0.13	37	2815	10	10		1.09579e+06	2.44511e+06	3.52188e+07	6.42455e+06	1.10186e+07	4.25252e+06	7.87562e+06	1.86739e+07	4.36767e+06	8.40981e+06	1.14633e+08	4.49211e+06	2.05147e+07	3.03963e+06	8.93205e+06	1.45829e+07	0.0812	0.0594	0.0416
GH_43	24	37	N	27.3594	110	70	80	11.2	34	3.9	146	141.2	3.5	18	16	0.61	NDUD	0.2	0.08	38	3200	9	10		1.37424e+06	2.54579e+06	3.68641e+07	5.92752e+06	1.23123e+07	4.52826e+06	6.6501e+06	1.59731e+07	3.63112e+06	8.34574e+06	1.09312e+08	6495483	1.81174e+07	3.07339e+06	9.91483e+06	14739476	0.0883	0.0439	0.0367
GH_44	40	26	Y	33.0161	130	90	84	11.8	37	9.4	179	138.5	4	11	14	0.97	NDUD	0.23	0.11	40	3720	8	9		1.1191e+06	2.81642e+06	6.60682e+07	15665467	1.30799e+07	5.11301e+06	8.28217e+06	1.4479e+07	4.25821e+06	8.7935e+06	1.62927e+08	1.00848e+07	3.40305e+07	6.42907e+06	1.71068e+07	2.59609e+07	0.0498	0.0492	0.0414
GH_45	37	24	Y	35.4191	130	80	80	12.9	38	7.4	218	142	4.4	14	12	0.7	NDUD	0.72	0.25	39	4455	8	9		1.32162e+06	3.53664e+06	4.00612e+07	8.91455e+06	1.36342e+07	4.76235e+06	9.30495e+06	1.77016e+07	4.57029e+06	7.61049e+06	1.39317e+08	6.8299e+06	2.57227e+07	3.29224e+06	9.29291e+06	1.75948e+07	0.0692	0.0627	0.0412
GH_46	39	37	N	43.8355	138	86	90	11	37	8.8	373	140	4.3	16	17	0.7	NDUD	0.4	0.19	39	4105	9	10		1.24027e+06	3.07601e+06	4.82273e+07	1.40863e+07	1.23995e+07	4.66795e+06	7.86109e+06	1.69964e+07	3.92052e+06	8.13014e+06	1.40338e+08	6.82098e+06	2.67696e+07	3.69893e+06	9.93377e+06	1.84004e+07	0.0665	0.0561	0.0402
GH_47	37	21	Y	24.0747	120	80	92	11.2	33.3	9.7	160	137	3.7	16	28	0.7	NDUD	0.56	0.12	38	3480	9	9		922817	3.16284e+06	3.27589e+07	1.1357e+07	1.29672e+07	3.8624e+06	8.6931e+06	1.91604e+07	6.10514e+06	1.00432e+07	1.55494e+08	7.09769e+06	1.94346e+07	4.0453e+06	1.07549e+07	1.9627e+07	0.0496	0.0736	0.0498
GH_48	38	24	Y	35.4137	190	100	86	11.3	34	9.6	279	136	4.2	14	15	0.6	48.36	0.22	0.07	38	2840	8	10		913263	2.66796e+06	3.39472e+07	1.07095e+07	1.2956e+07	4.57463e+06	7.63278e+06	1.61228e+07	5.03729e+06	1.44784e+07	1.44217e+08	8.30157e+06	1.62781e+07	4.26024e+06	1.30541e+07	2.18761e+07	0.0768	0.0611	0.0374
GH_49	37	22	Y	30.7087	130	80	100	12.1	36.5	16.1	336	137	4.5	13	22	0.6	NDUD	0.27	0.09	38	3030	4	8		730662	3.14902e+06	4.237e+07	2.49778e+07	13090681	3.82814e+06	8.0183e+06	1.81582e+07	4.55963e+06	8.38315e+06	1.59101e+08	9.9615e+06	2.56723e+07	4.13081e+06	1.29076e+07	2.11638e+07	0.0645	0.0615	0.0386
GH_50	39	29	N	39.214	120	90	68	12.7	39	5.8	334	138.5	4.2	12	13	0.81	NDUD	0.48	0.19	40	3550	6	10		828286	3.1065e+06	3.7588e+07	9.29659e+06	13519460	4.35608e+06	9.57862e+06	1.84785e+07	4.60077e+06	1.10513e+07	1.7502e+08	6.8011e+06	2.31626e+07	6.11514e+06	1.45459e+07	2.89049e+07	0.0665	0.0743	0.0545
GH_51	36	24	Y	23.8981	130	80	72	11.2	34	10.3	183	138	3.6	17	16	0.5	NDUD	0.44	0.11	38	2875	10	10		582994	3.20901e+06	3.08319e+07	1.38722e+07	1.37648e+07	4.39517e+06	7.12332e+06	1.814e+07	4.50288e+06	7.92893e+06	1.3733e+08	7.44199e+06	2.28705e+07	3.2465e+06	1.07903e+07	1.67031e+07	0.0693	0.0545	0.045
GH_52	30	26	N	44.4531	100	70	80	11.2	33.5	9.9	277	141	4.2	8	14	0.4	248.216	0.12	0.04	39	3565	10	10		680724	2.653e+06	3.61751e+07	1.39705e+07	1.11465e+07	3.545e+06	6.11132e+06	1.96886e+07	3.42574e+06	9.36492e+06	1.17264e+08	7.53373e+06	2.26792e+07	3.42216e+06	1.04591e+07	1.64643e+07	0.0657	0.0613	0.0349
GH_53	35	19	N	39.9338	120	70	82	11.3	36	9.8	163	139.3	4.062	MD	17	0.6	NDUD	0.375	0.13	38	3190	9	10		993595	2.75199e+06	4.0502e+07	1.34234e+07	1.22695e+07	4.38824e+06	6.9395e+06	1.60584e+07	3.51502e+06	6.96528e+06	1.26536e+08	6.50376e+06	2.36433e+07	3.93626e+06	1.10427e+07	1.71988e+07	0.0934	0.0605	0.0524
GH_54	38	37	N	30.2734	144	78	78	12.2	36	7.4	248	141.3	3.8	8	15	0.6	NDUD	0.4	0.16	40	3020	9	9		1.91028e+06	3.49384e+06	5.45984e+07	1.4128e+07	1.72432e+07	6.79432e+06	1.02788e+07	2.15656e+07	5.52447e+06	1.11217e+07	1.55667e+08	1.11632e+07	2.9327e+07	8.15827e+06	2.19774e+07	3.1027e+07	0.0981	0.0572	0.0716

## Sheet: PE-
Sample	GAS	Age	Primiparous	BMI	SBP	DBP	HR	HB	HT	WBC	Platelets	Na+	K+	Urea	AST	Creatinine	24 h Pr	BIL TOT	BIL DIR	GAD	NB weight	APGAR 1	APGAR 2	METABOLITES	Formate	Histidine	Glucose	Lactate	2.996	N,N-dimethylglycine	Citrate	Glutamine	3-hydroxybutyrate	Acetone	N-acetylglycoproteins	Acetate	Alanine	Leucine	Valine	Isoleucine	Creatine	Creatinine	Tyrosine
PE–_01	36	30	N	27.3625	120	90	90	12.9	38	7.5	131	137	4.2	18	19	0.7	DUD	0.21	0.09	37	2795	10	10		715455	2.08471e+06	5.11985e+07	1.95181e+07	1.19887e+07	4.61534e+06	6.96397e+06	2.03475e+07	3.6251e+06	7.43446e+06	2.03104e+08	8.16833e+06	3.15844e+07	6.7545e+06	1.60307e+07	2.58291e+07	0.0926	0.0819	0.0689
PE–_02	38	23	N	23.8236	140	90	80	10.4	31	8.5	193	138	4.8	19	13	0.7	1289.82	0.27	0.09	39	2700	8	10		793816	2.90767e+06	3.6102e+07	6.76762e+06	1.1816e+07	4.06116e+06	6.70046e+06	1.84187e+07	3.85335e+06	6919113	1.43587e+08	7.3272e+06	24075728	4.33682e+06	1.3492e+07	1.92539e+07	0.0811	0.0899	0.062
PE–_03	41	20	N	35.4308	120	70	70	10.6	31	11.8	194	138	3.8	22	10	0.7	DUD	1.19	0.52	42	3720	9	10		808923	2.13797e+06	3.6281e+07	6.02398e+06	1.14399e+07	4.44119e+06	5.96707e+06	1.71044e+07	3.12565e+06	5.77197e+06	138712402	6.18822e+06	2.11465e+07	3.93583e+06	1.25129e+07	1.71501e+07	0.0664	0.0711	0.045
PE–_04	36	24	N	34.8584	134	82	80	10.5	32	6	110	138	3.7	17	15	0.5	669.53	0.44	0.09	37	2330	10	10		826112	2.74632e+06	4.37939e+07	1.08991e+07	1.19795e+07	4.13197e+06	7.10149e+06	1.43858e+07	3.60979e+06	4.635e+06	1.30479e+08	7.54271e+06	2.16971e+07	3.32646e+06	1.00236e+07	1.57601e+07	0.1059	0.0969	0.0438
PE–_05	32	19	Y	34.5115	130	90	86	11.8	34	11	367	141	5.1	11	17	0.4	DUD	0.42	0.07	38	3160	3	9		722915	2.73339e+06	3.97844e+07	14422404	1.32971e+07	3.6399e+06	6.76896e+06	1.57855e+07	4192652	6.18658e+06	1.67065e+08	1.14276e+07	2.47629e+07	4.9407e+06	1.28577e+07	2.30438e+07	0.0966	0.0694	0.0485
PE–_06	39	40	N	28.9811	140	90	80	12.8	38.9	13.2	248	138.3	3.7	13	9	0.6	DUD	0.53	0.08	39	3225	8	10		685951	2.09516e+06	53122483	1.1362e+07	1.17835e+07	3.59078e+06	5.40877e+06	1.4362e+07	3.46278e+06	4.44441e+06	1.27405e+08	1.00705e+07	2.73411e+07	4.58495e+06	1.1388e+07	1.74382e+07	0.0864	0.0677	0.057
PE–_07	27	39	N	41.3223	130	90	84	11.6	35	9.6	299	136	3.7	12	10	0.5	314.4	0.32	0.07	39	3450	8	9		848989	2.21797e+06	3.52028e+07	1.68746e+07	1.15461e+07	3.36979e+06	6.21932e+06	1.05382e+07	3.46844e+06	3.71598e+06	1.01124e+08	9.60248e+06	2.16487e+07	3.21194e+06	9.49884e+06	1.52145e+07	0.0721	0.061	0.0474
PE–_08	34	33	N	42.1518	145	90	84	12.1	37	13.5	253	140	3.7	18	10	0.5	DUD	0.27	0.1	38	3275	8	10		765039	2.49563e+06	3.91167e+07	7.02989e+06	1.36195e+07	4.63467e+06	7.54598e+06	2.22364e+07	4417738	8.3163e+06	1.44213e+08	8.10844e+06	2.41835e+07	7.58706e+06	2.0814e+07	3.04719e+07	0.1507	0.0704	0.1121
PE–_09	27	32	N	40.5077	120	80	79	11.6	35.4	11	322	133	4	24	17	0.5	1191.14	0.43	0.16	40	2910	6	10		659125	2.13216e+06	3.23009e+07	9.96108e+06	1.24969e+07	3.50156e+06	5.28622e+06	1.38115e+07	3.27695e+06	4.00458e+06	1.02778e+08	8.72109e+06	1.80568e+07	5.77192e+06	1.30312e+07	1.87219e+07	0.0769	0.06805	0.0521
PE–_10	26	25	N	44.4847	110	80	90	10.4	30.8	9.3	231	137	4.1	15	15	0.6	DUD	0.3	0.07	37	3450	9	10		1.05561e+06	2.37e+06	5.87352e+07	1.49603e+07	1.28766e+07	3.73389e+06	6.00906e+06	1.21504e+07	3704006	4.46815e+06	1.21131e+08	1.17354e+07	2.28733e+07	4.82053e+06	1.3093e+07	1.83163e+07	0.0837	0.049	0.053
PE–_11	39	27	N	36.9615	130	90	80	11.6	34.8	7.3	212	139	3.5	8	25	0.5	358.05	0.44	0.11	40	4235	8	9		1.11012e+06	2.44327e+06	3.66914e+07	1.22391e+07	1.27432e+07	3.72935e+06	6.99223e+06	1.22958e+07	3.9685e+06	4.9119e+06	1.25979e+08	8.01788e+06	2.0886e+07	3.41646e+06	9.5892e+06	1.65143e+07	0.0526	0.0621	0.0438
PE–_12	38	31	N	29.3027	110	70	80	13	37	5.7	161	140	4.1	24	20	0.6	DUD	0.38	0.09	39	3310	4	9		930951	2.10265e+06	4.03657e+07	1.03574e+07	1.19327e+07	4.1057e+06	5.67743e+06	1.42532e+07	3.59061e+06	4.55625e+06	1.29363e+08	9.68082e+06	2.63334e+07	5.07375e+06	1.19884e+07	1.81391e+07	0.0635	0.0521	0.0401
PE–_13	30	23	N	39.1902	140	80	80	12.1	35.3	13.1	336	136.2	3.7	23	19	0.5	346.5	0.47	0.16	38	3540	10	10		406235	2.3086e+06	3.50241e+07	6.39647e+06	1.18376e+07	3.84965e+06	6.02236e+06	1.73523e+07	5.36874e+06	1.64893e+07	1.47453e+08	5.38123e+06	1.38801e+07	4.04589e+06	1.11879e+07	1.75648e+07	0.0709	0.0417	0.0406
PE–_14	39	39	N	24.4752	144	90	82	12	34	6.1	120	142	4	32	20	0.6	DUD	0.53	0.17	39	3390	9	10		848145	1.94196e+06	2.8663e+07	9.95752e+06	1.00841e+07	3.36878e+06	7.1721e+06	1.90617e+07	7.52129e+06	2.06157e+07	1.09714e+08	7.28333e+06	1.77171e+07	3.76498e+06	9.63389e+06	1.58281e+07	0.0449	0.059	0.0412
PE–_15	37	29	N	40.298	120	80	80	12.1	36	6.1	203	135.5	4	13	13	0.5	364.8	0.49	0.11	39	3405	9	10		1446385	2.43065e+06	5.65045e+07	1.67915e+07	1.30797e+07	4.37924e+06	6.61428e+06	1.11963e+07	4.15855e+06	5.3168e+06	108384721	1.21396e+07	2.49387e+07	4.38753e+06	1.2518e+07	1.87866e+07	0.0811	0.0615	0.0634
PE–_16	37	21	Y	28.6501	110	70	80	11.8	34	7.3	134	141	3.6	15	9	0.7	DUD	0.27	0.16	37	2800	10	10		675137	2.10619e+06	3.21715e+07	1.1329e+07	1.1065e+07	3.85817e+06	5.68747e+06	2.0846e+07	3.7018e+06	5.47148e+06	1.22759e+08	8.47815e+06	2.61298e+07	4.63035e+06	1.02037e+07	1.72403e+07	0.077	0.1038	0.0529
PE–_17	29	28	Y	42.9767	120	80	80	12.7	38.6	13.3	214	135.9	3.8	21	11	0.7	321.2	0.2	0.12	38	3055	7	9		1.07364e+06	1.72877e+06	5.54772e+07	1.21078e+07	1.28861e+07	3.95983e+06	5847488	1.05874e+07	3.94326e+06	6.62992e+06	1.08047e+08	1.04744e+07	1.71116e+07	4.64382e+06	1.20304e+07	1.69507e+07	0.1028	0.1089	0.04
PE–_18	42	25	Y	39.0817	130	90	82	12.5	38	6.7	194	139	4	14	13	0.8	DUD	0.34	0.14	42	4105	3	8		906805	2.57552e+06	3.81567e+07	1.17727e+07	1.49006e+07	5.75797e+06	9.75451e+06	1.80231e+07	5.49354e+06	8.10044e+06	1.37531e+08	8.9996e+06	2.67547e+07	5.0054e+06	1.25189e+07	18000026	0.0388	0.0411	0.0418
PE–_19	29	25	Y	34.2753	110	70	80	11.2	34	9.2	226	136.3	4.3	11	18	0.8	337	0.26	0.08	40	3490	8	10		1.23011e+06	2.2568e+06	3.20155e+07	1.21978e+07	1.29129e+07	4.34323e+06	6.00237e+06	1.32482e+07	3164372	5.15887e+06	1.06842e+08	9.55291e+06	2.86675e+07	7.11978e+06	1.85292e+07	2.45542e+07	0.1356	0.0912	0.0521
PE–_20	38	29	N	32.4702	130	80	80	12.7	39	7.5	165	138	4.5	17	13	0.6	711.9	0.23	0.11	41	3990	8	10		1.12815e+06	2.55998e+06	4.358e+07	1.84508e+07	1.42957e+07	4.51115e+06	6.13858e+06	1.20545e+07	3.76447e+06	4.48016e+06	1.09031e+08	1.06789e+07	2.56673e+07	4.10525e+06	1.01075e+07	1.74779e+07	0.0884	0.0684	0.0648
PE–_21	28	21	N	37.6529	150	70	80	10.7	32	13.5	355	135.8	4	18	16	0.6	374.1	0.19	0.04	38	3430	8	10		540577	2.41407e+06	3.37977e+07	1.62787e+07	1.36956e+07	4.01879e+06	6.6957e+06	1.90969e+07	4.23191e+06	5.2191e+06	180509235	9.69589e+06	2.69107e+07	6.36438e+06	1.51432e+07	2.30648e+07	0.0683	0.0555	0.0542
PE–_22	40	24	N	37.1618	120	80	80	13.1	39.1	8.7	121	137	4.1	17	26	0.8	362	0.36	0.15	41	3920	9	10		728326	2.507e+06	2.72283e+07	2.26012e+07	1.37956e+07	4.19198e+06	7.34787e+06	1.46643e+07	4.09239e+06	3.03984e+06	1.18059e+08	7.46534e+06	2.24057e+07	5.00407e+06	1.50039e+07	2.20694e+07	0.0837	0.0706	0.0565
PE–_23	38	22	N	47.6643	110	60	80	12.4	37.3	11	223	136.5	4.2	17	13	0.7	303.6	0.33	0.12	39	3650	8	9		1.10725e+06	2.26645e+06	4.348e+07	15012802	1.41417e+07	3.97643e+06	5.53989e+06	1.45636e+07	4.09298e+06	3.44988e+06	1.36587e+08	1.05917e+07	2.80259e+07	7.37116e+06	1.47812e+07	2.37653e+07	0.082	0.0598	0.0513
PE–_24	28	25	N	32.05	130	70	94	10.9	32	10.6	127	142	3.4	11	13	0.6	DUD	0.65	0.23	39	3260	9	10		819254	2.43892e+06	4.96307e+07	1.40825e+07	1.23282e+07	4.1305e+06	6.73761e+06	1.63911e+07	3.48612e+06	2.80621e+06	1.20178e+08	8.78651e+06	3.25344e+07	4.6108e+06	1.36566e+07	1.84396e+07	0.0669	0.0604	0.0521
PE–_25	37	28	Y	37.8637	126	80	82	11.3	33.3	5.5	287	138	4.1	25	9	0.7	357.6	0.18	0.02	37	3420	9	10		1.64308e+06	3.3351e+06	4.20907e+07	1.05204e+07	1.36552e+07	4.68696e+06	8.36068e+06	1.0792e+07	4039283	5.24906e+06	1.05915e+08	9.78441e+06	3.18622e+07	4.82925e+06	1.38412e+07	2.01172e+07	0.0831	0.0504	0.039
PE–_26	37	25	Y	24.4444	136	96	84	12.6	40	10	141	141	4	23	32	0.9	DUD	0.68	0.46	38	2750	1	9		1237015	2.53108e+06	3.59727e+07	1.50873e+07	1.35332e+07	4.48723e+06	7.03692e+06	1.42174e+07	4.73308e+06	8.82471e+06	1.2474e+08	1.28211e+07	26421930	6.0646e+06	1.39703e+07	2.19985e+07	0.0768	0.1061	0.0686
PE–_27	39	17	Y	31.7519	120	80	80	13	40	10.6	246	141	4.2	11	MD	0.4	DUD	0.34	0.105	39	3085	10	10		833393	3.23016e+06	4.58094e+07	1.22218e+07	1.45132e+07	4.73483e+06	7.8908e+06	1.53626e+07	4.48689e+06	6.67608e+06	1.34635e+08	10203207	3.0142e+07	4.83038e+06	1.32247e+07	2.00287e+07	0.0768	0.0663	0.0576
PE–_28	37	22	Y	35.7034	156	108	96	10.3	33	13.3	240	140	4.5	23	17	0.8	7078.5	0.19	0.05	38	3170	9	10		929726	3.40934e+06	5.31292e+07	1.84905e+07	14389183	4.18902e+06	1.00183e+07	1.8316e+07	5.37099e+06	1.04253e+07	1.50768e+08	1.35736e+07	2.93599e+07	5.43021e+06	1.43099e+07	2.45795e+07	0.1152	0.1105	0.0645
PE–_29	37	39	N	30.7112	150	90	82	14.3	43.4	10.1	266	135	4.3	21	18	0.7	485.94	0.34	0.09	38	2960	9	10		756622	2.30203e+06	7.7294e+07	2.37598e+07	1.30904e+07	4006753	6.38766e+06	1.48568e+07	4.06492e+06	7.11717e+06	1.18577e+08	1.45074e+07	3.48567e+07	4.61518e+06	1.33486e+07	1.87727e+07	0.0775	0.0833	0.0622
PE–_30	37	23	Y	37.71	160	90	84	11.9	36	14.9	209	137	3.4	16	15	0.6	2538	0.41	0.14	38	2740	3	9		989284	3.0257e+06	4.20472e+07	1.69492e+07	1.32612e+07	6106325	1.06613e+07	2.46208e+07	7.60112e+06	2.00276e+07	1.68795e+08	1.07657e+07	2.95876e+07	3865953	1.06231e+07	1.85299e+07	0.0263	0.0428	0.0239
PE–_31	27	32	Y	35.6653	120	80	72	11.4	33	9.4	267	136.2	2.9	6	13	0.46	1156	0.85	0.28	39	3095	9	10		1.47072e+06	3.47777e+06	3.15918e+07	1.04951e+07	1.61093e+07	5.81626e+06	8.41501e+06	1.81822e+07	4.61279e+06	1.03711e+07	1.42442e+08	8.8304e+06	23400699	5.47455e+06	1.62778e+07	2.53354e+07	0.066	0.0563	0.028
PE–_32	37	25	Y	36.0874	160	100	66	11.4	34	13	228	139	3.3	8	27	0.7	DUD	0.94	0.23	37	2900	6	9		754305	2.04068e+06	3.73385e+07	1.11138e+07	1.255e+07	4.13944e+06	6.7159e+06	2.04375e+07	4.16801e+06	5.73707e+06	1.24938e+08	1.02228e+07	3.37312e+07	4.07292e+06	1.09135e+07	1.69954e+07	0.0752	0.071	0.0736
PE–_33	35	29	N	26	150	94	76	10.6	32	6.9	189	137	3.8	15	16	0.7	DUD	0.32	0.11	38	3260	8	10		1.12768e+06	2.20104e+06	3.54159e+07	1.10466e+07	1.33867e+07	4.23657e+06	6.81265e+06	1.40899e+07	4.06566e+06	6.10316e+06	1.24584e+08	8.4999e+06	2.20674e+07	4.16156e+06	1.0956e+07	1.78469e+07	0.0961	0.101	0.0536
PE–_34	37	38	N	34.9865	140	80	92	MD	MD	14.4	157	135.3	4	13	26	0.7	864.9	0.39	0.15	38	2920	9	10		406567	2.42331e+06	4.24876e+07	1.55103e+07	1.11366e+07	3.76076e+06	6.43661e+06	1.79765e+07	3.39306e+06	3.87617e+06	1.28271e+08	1.05197e+07	3.61729e+07	3.92217e+06	1.08114e+07	1.66865e+07	0.0595	0.0965	0.051
PE–_35	38	31	Y	40.6394	134	82	88	10.9	32	11.4	283	140	4.1	11	16	0.7	DUD	0.22	0.13	40	3155	9	10		1.1561e+06	2.6625e+06	4.30599e+07	1.50824e+07	1.28655e+07	3.91742e+06	7.11812e+06	1.13519e+07	3.92155e+06	3.94753e+06	1.07818e+08	8.87929e+06	2.30628e+07	3.82688e+06	1.00815e+07	1.77725e+07	0.0502	0.0822	0.0523
PE–_36	37	17	Y	29.4808	140	80	80	12.2	37	11.5	223	133	4	17	13	0.5	754.6	0.37	0.04	37	2865	3	4		656362	2.81686e+06	4.32637e+07	9.77799e+06	1.33417e+07	4.3614e+06	6.45748e+06	2.09464e+07	4.01598e+06	4.13155e+06	1.34952e+08	9.00764e+06	2.65318e+07	5.215e+06	1.52327e+07	2.16454e+07	0.0692	0.0599	0.0723
PE–_37	38	25	N	36.4569	180	120	80	10.8	34	10.3	247	141	4.4	26	17	0.9	DUD	0.24	0.04	37	2935	9	10		2.24605e+06	2.83133e+06	3.02693e+07	1.77526e+07	1.17547e+07	8.25616e+06	9.87942e+06	1.86923e+07	7.08127e+06	1.34978e+07	1.50255e+08	7.01871e+06	2.17639e+07	3.59782e+06	1.01427e+07	2.01645e+07	0.0652	0.0948	0.0634
PE–_38	35	21	Y	41.1523	130	90	76	12.2	35.9	14.5	297	137	4.1	13	11	0.6	332.34	0.19	0.04	37	2660	7	10		899164	2.65299e+06	5.11116e+07	1.75012e+07	1.25119e+07	3.94554e+06	7.6591e+06	1.69503e+07	3.67702e+06	9.10271e+06	1.44726e+08	1.14526e+07	2.7846e+07	4.63949e+06	1.06302e+07	1.81087e+07	0.086	0.0706	0.0484
PE–_39	35	29	N	32.0073	140	90	80	9.2	28.4	7.1	386	142	4.2	16	15	0.6	DUD	0.48	0.06	37	3445	10	10		624624	2.78883e+06	7.55411e+07	1.10306e+07	1.36173e+07	4.13224e+06	7.19043e+06	1.73193e+07	4.69932e+06	7.12645e+06	1.4783e+08	10765108	2.5017e+07	5.97495e+06	1.4846e+07	23710718	0.11	0.06	0.0898
PE–_40	35	16	Y	28.7374	160	100	92	13.5	40	11.2	141	137	4.3	30	22	0.8	DUD	0.08	0.05	36	1640	9	10		621057	2.15235e+06	3.71697e+07	1.73403e+07	1.27838e+07	4.69037e+06	7.21536e+06	1.34008e+07	4.11148e+06	5.46284e+06	1.54536e+08	9.70676e+06	2.47356e+07	4.24918e+06	9.89176e+06	1.67361e+07	0.0493	0.0655	0.0236
PE–_41	34	30	N	40.9031	140	100	76	11.1	34	8.2	168	141	4.5	21	17	0.8	1687	0.23	0.1	38	2715	9	10		1.01399e+06	3.3735e+06	3.4061e+07	9.6651e+06	1.46585e+07	4.66061e+06	9.0286e+06	1.80751e+07	7.91982e+06	1.4314e+07	1.45379e+08	7.62006e+06	2.81463e+07	5.26717e+06	1.25518e+07	2.15797e+07	0.0488	0.0804	0.0562
PE–_42	37	19	Y	34.1124	170	102	82	12.3	38	10.1	257	140	4.2	16	19	0.6	3888.9	0.27	0.11	37	2865	7	9		845682	2.51431e+06	6.37544e+07	2.17258e+07	1.16225e+07	3.67199e+06	6.62239e+06	1.3705e+07	3.80025e+06	5.7973e+06	1.65536e+08	1.33205e+07	32160883	5.78173e+06	1.57209e+07	2.3313e+07	0.0516	0.0427	0.0322
PE–_43	32	35	N	43.4964	160	116	96	10.8	31.9	9.9	241	137	4.3	17	16	0.6	409.77	0.69	0.1	37	2790	9	10		649975	2.85774e+06	3.09085e+07	1.31327e+07	1.4549e+07	4.00469e+06	8.16959e+06	1.3649e+07	4.91809e+06	7.49595e+06	1.7386e+08	1.05963e+07	2.44993e+07	5.03932e+06	1.37063e+07	2.53288e+07	0.0884	0.0442	0.048

## Sheet: PE+
Sample	GAS	Age	Primiparous	BMI	SBP	DBP	HR	HB	HT	WBC	Platelets	Na+	K+	Urea	AST	Creatinine	24 h Pr	BIL TOT	BIL DIR	GAD	NB weight	APGAR 1	APGAR 2	METABOLITES	Formate	Histidine	Glucose	Lactate	2.996	N,N-dimethylglycine	Citrate	Glutamine	3-hydroxybutyrate	Acetone	N-acetylglycoproteins	Acetate	Alanine	Leucine	Valine	Isoleucine	Creatine	Creatinine	Tyrosine
PE+_01	31	32	Y	24.7475	140	90	86	11.5	35	9.1	158	139.3	4.2	51	43	0.91	5241.81	0.17	0.08	31	1140	9	9		738604	3.16419e+06	31532990	9.41581e+06	1.37457e+07	5.13292e+06	6.90521e+06	2.09856e+07	4.49152e+06	4.15049e+06	1.40438e+08	1.00687e+07	2.69293e+07	4.51957e+06	2.05106e+07	1.20995e+07	0.1453	0.102	0.0887
PE+_02	36	18	Y	23.1385	130	80	80	8.1	24	11.3	309	137.5	3.9	23	23	1	2253	0.44	0.27	37	2445	9	10		615356	3.04758e+06	3.30756e+07	9.43078e+06	1.21683e+07	4.77522e+06	7.26175e+06	1.92028e+07	4.74261e+06	8.52791e+06	1.59989e+08	9.00862e+06	2.00983e+07	4.58507e+06	1.91353e+07	1.02185e+07	0.1472	0.1492	0.0605
PE+_03	31	32	N	45.0681	130	80	84	9.4	29	12.6	36	146	5	26	13	2.9	509.08	0.68	0.45	36	2660	5	9		1.08558e+06	3.54841e+06	4.8136e+07	1.50571e+07	1.5799e+07	5.35022e+06	7.3621e+06	1.34135e+07	4.53734e+06	6.52657e+06	1.27964e+08	1.0445e+07	3.00111e+07	5.63092e+06	2.28333e+07	1.73728e+07	0.1121	0.0566	0.0543
PE+_04	41	18	Y	31.4134	130	80	78	11.7	34	14.3	176	142	3.6	17	28	0.7	DUD	0.33	0.14	41	3325	5	9		833285	2.4006e+06	3.78804e+07	1.43499e+07	1.31658e+07	6.03054e+06	7.29209e+06	1.95776e+07	4.47299e+06	5.79748e+06	1.75683e+08	1.07258e+07	3.29173e+07	5.11133e+06	2.10298e+07	1.179e+07	0.072	0.0948	0.0505
PE+_05	38	34	N	34.303	140	100	80	12	36	7.7	135	144	4	28	11	0.9	DUD	0.23	0.05	38	2615	9	10		727706	2.1248e+06	3.71351e+07	1.14631e+07	1.26373e+07	3.98733e+06	6.2041e+06	1.42322e+07	3.51466e+06	6.50668e+06	1.05628e+08	1.30296e+07	2.71122e+07	4.00886e+06	1.51582e+07	1.02955e+07	0.0641	0.1095	0.0608
PE+_06	36	22	Y	31.1951	130	80	75	12.3	37.5	12.3	317	140	4.2	13	5	0.5	304.569	0.21	0.05	36	2565	8	10		1.78561e+06	3.47203e+06	4.36666e+07	1.29647e+07	1.46606e+07	5.5922e+06	7.57353e+06	2.09582e+07	4056425	7.5578e+06	1.6231e+08	9.773e+06	3.18921e+07	5.43399e+06	2.37749e+07	1.59835e+07	0.0893	0.073	0.069
PE+_07	37	33	Y	31.935	150	90	88	12.6	39	11	222	142	4.3	17	13	0.6	DUD	0.34	0.15	38	2500	9	10		784714	2.71753e+06	3.65244e+07	1.51967e+07	1.133e+07	3.78613e+06	7.5849e+06	1.74912e+07	3.84658e+06	1.00952e+07	154129608	6.33784e+06	2.25712e+07	4.53061e+06	2.04343e+07	1.19483e+07	0.0815	0.0516	0.0378
PE+_08	37	19	Y	24.5153	150	80	82	11.3	35	9	247	136	4.2	16	22	0.5	1162.8	0.26	0.12	37	2355	5	10		1249962	2.95284e+06	4.71739e+07	1.02147e+07	15224363	5.75153e+06	8.04845e+06	7.65148e+06	5.19615e+06	8.14304e+06	1.37571e+08	9.80805e+06	2.34061e+07	4.5411e+06	2.15187e+07	1.34073e+07	0.0611	0.0333	0.0296
PE+_09	25	34	N	26.3281	150	90	84	13.5	40	8.4	180	134	4.3	28	28	0.7	DUD	0.54	0.19	27	750	0	0		1102975	3.16184e+06	53750780	2.492e+07	1.70219e+07	6.86435e+06	8.15467e+06	2.79103e+07	5.43317e+06	8.09301e+06	1.76623e+08	1.33388e+07	6.37061e+07	6.13179e+06	2.58e+07	1.89179e+07	0.0726	0.0308	0.0285
PE+_10	34	19	Y	35.7785	130	90	80	13.5	40	11.1	258	146	4.7	43	19	0.9	DUD	0.18	0.07	34	1470	8	10		1.17061e+06	3.98125e+06	6.52007e+07	1.70605e+07	1.69893e+07	6.19552e+06	7.98271e+06	2.35017e+07	5.38251e+06	7.78073e+06	1.28278e+08	1.169e+07	6.00833e+07	6.94205e+06	2.9277e+07	2.02283e+07	0.1575	0.0893	0.0664
PE+_11	34	20	N	40.4545	140	70	80	13.6	40	18.3	263	140	3.8	14	16	0.7	DUD	0.33	0.13	34	2050	9	10		1.67556e+06	2.89783e+06	4.0563e+07	7.52185e+06	1.41128e+07	5042839	8.05482e+06	2.0534e+07	6.0681e+06	1.18205e+07	1.46286e+08	6.47979e+06	2.06424e+07	4.60591e+06	2.05624e+07	1.30892e+07	0.0731	0.0499	0.0411
PE+_12	29	32	N	32.6301	130	70	80	11.4	33.9	10	187	135.3	4.5	19	17	0.8	706.8	0.24	0.15	33	1740	6	10		623535	4.19034e+06	4.98439e+07	3.10991e+07	1.4436e+07	5.82939e+06	8.08086e+06	3.65029e+07	4.82423e+06	7.78472e+06	2.31895e+08	1.17511e+07	5.30973e+07	1.08035e+07	3.39311e+07	2.32516e+07	0.2424	0.122	0.1191
PE+_13	32	29	N	24.8485	170	80	70	6.4	20.4	6.1	146	139	4.6	22	14	0.8	885.778	0.46	0.12	32	1120	7	10		2.93369e+06	1.60724e+06	3.87313e+07	8.74423e+06	1.11298e+07	3.01352e+06	4.57775e+06	1.56704e+07	3.17387e+06	1.15315e+07	1.23741e+08	9.25654e+06	2.13727e+07	5.97967e+06	1.53474e+07	8.70381e+06	0.0904	0.0811	0.0589
PE+_14	32	35	N	24.6528	140	80	80	12.7	36	8.5	226	131	3.5	9	20	0.6	413.91	0.64	0.08	36	2040	7	10		1.23477e+06	2.33363e+06	5.42331e+07	1.16834e+07	1.53318e+07	4.41066e+06	5.67134e+06	2.67324e+07	4.02323e+06	5.91175e+06	1.31092e+08	1.54138e+07	4.99152e+07	7.47188e+06	2.52418e+07	1.80843e+07	0.0913	0.0757	0.1044
PE+_15	32	42	N	32.338	170	110	80	12.4	38.1	8.3	153	137.1	4	23	28	0.6	301.5	0.48	0.23	34	2305	8	10		528264	3.25293e+06	4.44397e+07	1.04159e+07	15364674	4.9636e+06	6.54766e+06	2.26332e+07	3.84625e+06	4.83132e+06	1.32846e+08	9.09724e+06	3.97233e+07	7.25365e+06	2.81793e+07	2.19828e+07	0.1789	0.1058	0.129
PE+_16	28	18	N	26.2227	190	130	80	12.2	36.9	10.1	182	139.1	4.1	23	25	0.6	1771.2	0.38	0.13	29	990	0	0		434883	2.95253e+06	2.95503e+07	1.09043e+07	1.14148e+07	3.68697e+06	6.56848e+06	2.10825e+07	6.15178e+06	1.38888e+07	1.16016e+08	7.8961e+06	1.61114e+07	3.17212e+06	1.4859e+07	1.01759e+07	0.0661	0.0717	0.05
PE+_17	30	39	N	27.5391	160	90	88	8.7	25.4	13	274	137	3.6	10	12	0.7	DUD	0.7	0.18	34	2560	0	3		1.20922e+06	2.42216e+06	3.52747e+07	1.00352e+07	1.22261e+07	4.28123e+06	6.04839e+06	1.66643e+07	3429302	4.60738e+06	1.09575e+08	8.47578e+06	2.15984e+07	3.99531e+06	1.77564e+07	1.34847e+07	0.0981	0.0735	0.0538
PE+_18	36	32	N	43.9412	140	90	96	13.1	42	8.7	206	139	4.4	21	30	0.9	DUD	0.32	0.13	36	1845	9	10		563628	2.65195e+06	4.4272e+07	2.05396e+07	1.25242e+07	4.48593e+06	1.11382e+07	1.54534e+07	5.05029e+06	5.48113e+06	1.37904e+08	1.1275e+07	2.39551e+07	3.27062e+06	1.50807e+07	8.16223e+06	0.0914	0.1433	0.0789
PE+_19	33	27	N	38.5937	130	70	80	12.3	39	8	173	137.6	4.1	23	13	0.6	DUD	0.33	0.12	34	1965	9	10		714426	2.8e+06	3.7375e+07	1.57937e+07	1.23848e+07	4.50958e+06	6.69926e+06	1.52547e+07	3.92572e+06	5.31364e+06	1.29425e+08	8.61213e+06	2.26954e+07	4.18888e+06	2.0317e+07	1.37603e+07	0.1681	0.1389	0.1113
PE+_20	34	28	N	30.1524	140	80	70	12.4	39	8.3	209	134.4	4.2	41	13	0.9	5944.59	0.26	0.09	33	2030	8	10		842238	2.92003e+06	3.94295e+07	8.68261e+06	1.29144e+07	4.93591e+06	6.92902e+06	1.46724e+07	3.76022e+06	7.28913e+06	1.27721e+08	8.89054e+06	1.8908e+07	4.55248e+06	1.93116e+07	1.32479e+07	0.0895	0.0685	0.0333
PE+_21	22	45	Y	34.3351	160	100	88	13.1	37.9	9.6	93	140	3.3	31	193	0.8	1843.2	0.4	0.2	22	400	0	0		1.25738e+06	2.78951e+06	3.59027e+07	1.18746e+07	1.28947e+07	5.50036e+06	7.48778e+06	6.67074e+06	6.22259e+06	4.84426e+06	1.21912e+08	8.95164e+06	2.23407e+07	3.50428e+06	17747090	1.2204e+07	0.0933	0.1271	0.0589
PE+_22	32	23	N	29.8734	160	110	60	13	39	22.9	275	137	3.7	27	21	0.9	2624	0.55	0.18	32	1845	8	10		906465	2.44636e+06	3.86192e+07	4.24695e+07	1.42259e+07	6.24172e+06	7.32697e+06	2.56262e+07	4.89399e+06	4.79329e+06	1.28187e+08	1.50809e+07	4.84062e+07	5.25227e+06	2.2544e+07	1.46467e+07	0.1091	0.0574	0.0461
PE+_23	32	42	N	43.9575	130	80	88	9.6	28.9	9.9	269	138	3.8	12	17	0.7	DUD	0.67	0.1	36	2130	3	7		834017	2.2823e+06	4.32651e+07	1.10759e+07	1.24811e+07	3.84496e+06	6.63308e+06	2.00976e+07	4.21712e+06	7.58156e+06	1.48062e+08	1.17028e+07	2.28037e+07	4.13054e+06	1.87084e+07	1.28549e+07	0.0864	0.0647	0.0466
PE+_24	36	32	N	33.3276	150	90	68	12.7	39	6.2	99	136	3.57	27	20	0.9	DUD	0.19	0.04	36	2070	8	10		622910	3.13269e+06	4.3721e+07	1.32962e+07	1.41724e+07	4.09166e+06	7.14038e+06	1.32638e+07	4.52437e+06	4730998	1.61229e+08	1.02907e+07	3.2709e+07	5.92973e+06	2.41601e+07	1.42611e+07	0.1065	0.1198	0.0628
PE+_25	32	30	N	39.2527	160	100	78	15.4	46	14.6	221	142	3.9	18	33	0.7	1166.88	0.3	0.08	32	1320	9	10		1.0933e+06	2.44323e+06	4.13385e+07	2.05442e+07	1.28967e+07	4.47319e+06	7.59527e+06	9.13647e+06	4541768	4.15998e+06	1.1617e+08	1.27137e+07	2.38219e+07	3.76311e+06	1.68659e+07	9.91786e+06	0.1314	0.1026	0.0442
PE+_26	35	37	N	27.9297	140	100	82	11.6	35.1	8	168	138	4.3	28	24	0.9	920.4	0.66	0.17	36	2645	10	10		686491	2.72872e+06	4.03941e+07	1.50796e+07	1.23841e+07	4.63662e+06	6.75849e+06	2.37767e+07	3.73696e+06	6.38152e+06	1.91438e+08	8.08918e+06	3.01432e+07	5.07126e+06	2.13368e+07	1.42306e+07	0.0959	0.087	0.0655
PE+_27	24	24	Y	19.3807	140	70	64	12	36	14.2	221	131.8	3.4	18	16	0.6	431.2	0.29	0.04	24	445	1	9		658408	2.30397e+06	33251878	1.02916e+07	1.02618e+07	3.4949e+06	5.89155e+06	1.49967e+07	3.05405e+06	3.8481e+06	1.17954e+08	8.34987e+06	1.4568e+07	2.64279e+06	1.29883e+07	7.24206e+06	0.0616	0.0865	0.0469
PE+_28	35	20	Y	29.0318	130	80	88	12	36.9	10.7	259	138.3	4.2	28	20	0.6	DUD	0.17	0.06	36	2620	8	9		1.73784e+06	1.96618e+06	4.66721e+07	1.44079e+07	1.2322e+07	5.26156e+06	4.65067e+06	8.9015e+06	4012378	3.5814e+06	103725777	12951258	21682502	4.22874e+06	13175612	9.83182e+06	0.0132	0.0105	0.0072
PE+_29	28	37	N	24.9219	200	130	80	11.9	35.3	26.5	243	131.3	4.17	38	19	0.7	DUD	0.28	0.05	28	945	7	10		1.77277e+06	3.46138e+06	3.73665e+07	3.55354e+07	1.60825e+07	8.30143e+06	7.62454e+06	2.36467e+07	6.804e+06	9.9512e+06	1.77497e+08	1.8922e+07	6.56659e+07	7.32386e+06	3.35256e+07	2.05198e+07	0.2236	0.1112	0.0971
PE+_30	32	20	Y	23.5024	170	100	60	11	33.2	13.8	178	140	3.7	29	21	0.8	775.92	0.13	0.04	33	1460	8	10		2.40198e+06	3.14839e+06	5.49003e+07	1.75686e+07	1.37058e+07	5.94886e+06	6.6758e+06	2.93243e+07	4.58588e+06	5.77314e+06	1.42374e+08	1.35024e+07	5.55383e+07	5.67146e+06	2.11558e+07	1.41162e+07	0.2854	0.1137	0.0991
PE+_31	27	20	Y	26.3672	140	90	70	11.5	34	15.2	113	138	3.7	30	45	1	DUD	0.23	0.12	27	690	0	0		722198	5.12349e+06	5.36592e+07	1.59965e+07	1.36487e+07	5.43207e+06	7.24957e+06	4.60224e+07	4.11008e+06	6.33169e+06	2.00648e+08	9.88923e+06	7.68829e+07	7.47269e+06	2.88803e+07	1.94083e+07	0.1012	0.111	0.0921
PE+_32	22	19	Y	22.6562	130	100	80	10.9	33	10.2	81	135	4.1	39	40	0.7	701.72	0.3	0.1	22	310	0	0		770929	3.45149e+06	5.52645e+07	1.94818e+07	1.35373e+07	5.07085e+06	6.60267e+06	2.02813e+07	4.72174e+06	7.01294e+06	1.59456e+08	10273845	2.75898e+07	7.10512e+06	2.68088e+07	2.04136e+07	0.0904	0.0811	0.0589
PE+_33	27	29	N	30.3204	106	68	78	13.9	42	13.5	234	138	4.5	30	18	1	6604.8	0.2	0	27	695	2	8		1.06056e+06	2.80118e+06	3.73551e+07	8.8634e+06	1.32403e+07	4529875	6528395	1.50008e+07	4.10649e+06	5.1385e+06	1.31103e+08	7.7032e+06	2.38283e+07	5.2286e+06	2.01918e+07	1.40183e+07	0.1195	0.1096	0.0592
PE+_34	29	19	Y	33.8814	148	105	101	11	34	10	189	137	3.9	19	8	0.5	2194.72	0.13	0.05	35	1435	7	10		750700	3.24969e+06	3.57347e+07	1.94651e+07	1.26004e+07	5.19766e+06	6.19197e+06	2.22557e+07	3.96377e+06	6.26308e+06	1.72388e+08	1.04118e+07	4.23157e+07	5.75275e+06	2.51808e+07	1.83786e+07	0.1137	0.0696	0.0875
PE+_35	31	19	Y	20.6428	120	90	80	12.5	37	8.5	178	140	3.8	15	25	0.8	4802.6	0.17	0.05	31	1035	4	8		636012	3.03477e+06	5.13642e+07	1.72017e+07	1.20045e+07	4.78264e+06	8.08885e+06	2.84853e+07	4.84081e+06	6.81264e+06	172054553	1.3088e+07	4.1131e+07	5.93859e+06	23165089	1.27556e+07	0.0451	0.0982	0.0214
PE+_36	35	17	Y	25.5151	130	90	86	12.5	37	13.2	154	130	3.7	41	20	1.1	DUD	0.22	0.08	36	2030	10	10		993013	3.42226e+06	4.30141e+07	1.62369e+07	1.33923e+07	4.93175e+06	7.71906e+06	2.10052e+07	3.89647e+06	7177347	1.98674e+08	9.53415e+06	3.02489e+07	8.07992e+06	3.24736e+07	2.02509e+07	0.0602	0.0689	0.048
PE+_37	28	42	N	34.2938	130	90	80	11.9	36	15.7	186	139	4.5	41	76	1	6768	0.36	0.15	29	770	6	10		1.11946e+06	2.52478e+06	4.32337e+07	1.23828e+07	1.40751e+07	5.29641e+06	8.38866e+06	2.0787e+07	4.2472e+06	5.80471e+06	1.71175e+08	10363724	3.23009e+07	6.71421e+06	2.65827e+07	1.6861e+07	0.0605	0.0685	0.0476
PE+_38	29	23	Y	30.1634	160	100	80	11.7	34	17.7	116	140	4.4	32	76	0.8	741.02	0.45	0.17	30	1085	0	0		231883	5.78077e+06	6.75296e+07	1.75088e+07	1.6828e+07	5.80674e+06	5.23474e+06	4.6396e+07	5711284	4.96815e+06	1.83361e+08	1.39144e+07	1.00841e+08	8.5595e+06	3.5339e+07	2.46522e+07	0.0904	0.0811	0.0589
PE+_39	28	30	N	28.7172	130	85	65	9.9	30	MD	259	133	4.2	35	14	0.7	1239.93	0.11	0.04	29	1080	0	0		1.41857e+06	3.64581e+06	5.56225e+07	9.70686e+06	1.37147e+07	5.21846e+06	7.08345e+06	1.64111e+07	4.01783e+06	6.8409e+06	2.06068e+08	9.87511e+06	2.67452e+07	7.99475e+06	29239881	1.71523e+07	0.0929	0.078	0.0722
PE+_40	31	25	N	24.093	138	85	78	12.5	38	22.7	191	138	3.9	19	68	0.6	DUD	0.21	0.11	34	1735	10	10		711941	3.24996e+06	4.29626e+07	1.28797e+07	1.28472e+07	4.4311e+06	7.53066e+06	1.97352e+07	3.94572e+06	4.83414e+06	1.69826e+08	7.30987e+06	3.35956e+07	6.37001e+06	23217843	1.73142e+07	0.0686	0.0498	0.0351
PE+_41	34	30	N	28.4079	200	100	76	12	36	7.2	112	136.2	3.3	10	22	0.7	645.25	0.95	0.31	34	1770	8	9		803036	2.17848e+06	4.90962e+07	1.10852e+07	1.27044e+07	4547277	8.44041e+06	1.61232e+07	3.74948e+06	2.94828e+06	1.38077e+08	1.06203e+07	3.28197e+07	3.66128e+06	1.52475e+07	9.33446e+06	0.0825	0.0811	0.0683
PE+_42	32	29	N	27.2163	130	90	80	11.6	35	8.8	98	138	4	11	31	0.7	899.79	0.22	0.09	33	1432	8	10		977252	2.42821e+06	3.55531e+07	2.26329e+07	1.35712e+07	5.57013e+06	7.92827e+06	1.86845e+07	4.41757e+06	7.18544e+06	1.36327e+08	9.04224e+06	2.19374e+07	4.37154e+06	1.8405e+07	1.30142e+07	0.0388	0.0358	0.0273

## Sheet: Abbreviations
Abbreviation	Unit, definition
Age	years
Primiparous	Y	yes
	N	no
BMI	kg/m^2, body mass index
GAS	weeks, gestational age at sampling
SBP	mmHg, systolic blood pressure
DBP	mmHg, diastolic blood pressure
HR	bpm, heart rate
MD	missing data
HB	g/dL, hemoglobin
HT	%, hematocrit
WBC	×10^3/µL, white blood cell count
Platelets	×10^3/mm^3
Na+	mmol/L, sodium
K+	mmol/L, potassium
Urea	mg/dL
AST	U/L, aspartate transaminase
Creatinine	mg/dL
24 h Pr	mg/24h, 24 h proteinuria
	NDUD	not detected in urine dipstick (< 2+)
	DUD	detected in urine dipstick (≥ 2+)
BIL TOT	mg/dL, total bilirubin
BIL DIR	mg/dL, direct bilirubin
GAD	weeks, gestational age at delivery
NB weight	g, newborn weight
APGAR 1	APGAR Score 1 (1 min)
APGAR 2	APGAR Score 2 (5 min)
